# Supplementary material for: The Mytilus chilensis Steamer-like Element-1 Retrotransposon Antisense mRNA Harbors an Internal Ribosome Entry Site That Is Modulated by hnRNPK
Source: Viruses. 2024 Mar 5;16(3):403. doi: 10.3390/v16030403 (PMC10974842; doi:10.3390/v16030403)
Supplement: Supplementary file 1 [file viruses-16-00403-s001.zip]

Archive with 1 entries (1 files):
- viruses-2863332-supplementary.pdf
